# Supplementary material for: Photoreactions of the C2H4–SO2 Complex in a Low-Temperature Matrix Investigated by Infrared Spectroscopy and Density Functional Theory Calculations
Source: Molecules. 2024 Nov 14;29(22):5362. doi: 10.3390/molecules29225362 (PMC11596873; doi:10.3390/molecules29225362)
Supplement: Supplementary file 1 [file molecules-29-05362-s001.zip]

Archive with 1 entries (1 files):
- molecules-3311313-supplementary.pdf
